# Supplementary material for: Efficacy of Wang Nam Yen herbal tea on human milk production: A randomized controlled trial
Source: PLoS One. 2022 Jan 31;17(1):e0247637. doi: 10.1371/journal.pone.0247637 (PMC8803155; doi:10.1371/journal.pone.0247637)
Supplement: S1 File — (XLSX) [file pone.0247637.s002.xlsx]

## Sheet: Sheet1
id	intervention	age group	occupation	salary	insurance	education	religion	nbsex	nbweight	PPH1000	intake1	output1	intake2	output2	intake3	output3	milk1	milk2	milk3	AE24	AE48	AE72	Neonataljaundice	Formula	LatePPH	GTinfection	primigravida	ga	anc	bfexp	laborsymptom	csindication	Babysit	Q1	Q2	Q3	Q4	Q5	Q6	Q7	Q8	Q9	nicu	balance1	balance2	balance3	intakeavg	outputavg	intakebase
1	d	20-30	unemploy	0	Universa	Vocation	Buddhist	female	3200	absent	3000	1500	1500	700	2000	1200	0	0	0	absent	absent	absent	absent	formula	absent	absent	No	39	No	ever	absent	previous	extended	absolute	absolute	absolute	absolute	absolute	absolute	absolute	absolute	absolute	No	1500	800	800	2166.67	1133.33	3000
2	t	20-30	employee		Universa	Bachelor	Buddhist	male	3125	absent	3000	1500	800	800	800	800	0	0	60	absent	absent	absent	absent	formula	absent	absent	No	37	No	ever	absent	previous	extended	agree	absolute	uncertai	uncertai	agree	agree	agree	agree	agree	No	1500	0	0	1533.33	1033.33	3000
3	c	20-30	employee	14000	Social S	Senior H	Buddhist	female	3025	absent	2000	900	2700	2100	1800	2400	20	20	40	absent	absent	absent	absent	formula	absent	present	yes	38	Yes	never	present	cpd	single f	agree	agree	disagree	disagree	agree	agree	agree	agree	agree	No	1100	600	-600	2166.67	1800	2000
4	t	10-20	unemploy	0	Universa	Junior H	Buddhist	female	2995	absent	3000	1000	2000	1900	2100	2400	20	40	20	absent	absent	absent	absent	formula	absent	absent	yes	39	No	never	absent	Abnormal	extended	agree	agree	disagree	disagree	agree	agree	agree	agree	agree	No	2000	100	-300	2366.67	1766.67	3000
5	d	20-30	unemploy	0	Universa	Elementa	Buddhist	male	2710	absent	1550	1565	4000	2600	2300	2400	10	10	16	absent	absent	absent	absent	formula	absent	absent	yes	39	No	never	present	other	extended	uncertai	uncertai	agree	absolute	disagree	agree	agree	uncertai	agree	No	-15	1400	-100	2616.67	2188.33	1550
6	t	20-30	employee	1500	Social S	Junior H	Buddhist	male	3800	absent	3000	3100	2100	2100	1500	1200	0	1	120	absent	absent	absent	absent	formula	absent	absent	yes	40	No	never	present	cpd	extended	agree	agree	uncertai	uncertai	uncertai	agree	agree	agree	agree	No	-100	0	300	2200	2133.33	3000
7	d	20-30	agricult	0	Universa	Junior H	Buddhist	male	3185	absent	2000	1600	1200	2200	1200	1400	0.3	4.5	60	absent	absent	absent	absent	formula	absent	absent	yes	39	No	never	present	cpd	extended	agree	agree	uncertai	agree	agree	agree	agree	agree	agree	No	400	-1000	-200	1466.67	1733.33	2000
8	c	30-40	employee		Civil Se	Vocation	Buddhist	male	2705	absent	3000	2400	2500	2100	4000	2600	0	10	20	absent	absent	absent	absent	formula	absent	absent	No	38	No	ever	absent	previous	single f	agree	agree	uncertai	uncertai	uncertai	agree	absolute	agree	uncertai	No	600	400	1400	3166.67	2366.67	3000
9	t	20-30			other	Elementa	Buddhist	male	4380	absent	2000	1000	3600	1400	1400	1400	0	0.8	60	absent	absent	absent	absent		absent	absent	No	41	No	never	present	cpd	extended		agree	absolute	absolute	agree	agree	agree	agree	agree	yes	1000	2200	0	2333.33	1266.67	2000
10	c	20-30	unemploy	0	other	Senior H	Buddhist	male	3285	absent	1800	2500	1800	1800	1800	1800	0	0	20	absent	absent	absent	absent	formula	absent	absent	yes	41	No	never	present	cpd	extended	agree	agree	absolute	absolute	agree	agree	agree	agree	agree	No	-700	0	0	1800	2033.33	1800
11	d	20-30	employee		Social S	Bachelor	Buddhist	female	2400	absent	4200	1700	500	500	2000	2000	0	50	60	absent	absent	absent	absent	formula	absent	absent	No	36	No	never	present	cpd	extended	uncertai	agree	uncertai	agree	uncertai	uncertai	agree	agree	agree	No	2500	0	0	2233.33	1400	4200
12	d	30-40	employee		Universa	Elementa	Buddhist	male	2810	absent	4000	2200	2600	3000	2800	2000	0	5	20	absent	absent	absent	absent	formula	absent	absent	No	37	No	ever	present	previous	extended	agree	agree	uncertai	agree	agree	agree	agree	agree	agree	No	1800	-400	800	3133.33	2400	4000
13	c	30-40	employee		other	Bachelor	Buddhist	female	2795	absent	3850	3700	2530	1800	2200	1600	0	2	2	absent	absent	absent	absent	formula	absent	absent	No	37	Yes	ever	present	previous	extended	uncertai	agree	uncertai	agree	agree	agree	agree	agree	uncertai	No	150	730	600	2860	2366.67	3850
14	t	20-30	employee	11000	Social S	Senior H	Buddhist	female	3445	absent	2000	1200	2700	2200	3300	2500	0	0	90	absent	absent	absent	absent	no formu	absent	absent	yes	39	Yes	never	present	Fetal di	extended	agree	agree	disagree	absolute	agree	agree	agree	absolute	uncertai	No	800	500	800	2666.67	1966.67	2000
15	t	30-40	govermen		Civil Se	Bachelor	Buddhist	male	2330	absent	3000	1900	1000	700	1500	700	0	40	60	absent	absent	absent	absent	formula	absent	absent	yes	38	Yes	never	absent	other	extended	agree	agree	absolute	absolute	absolute	agree	agree	agree	agree	No	1100	300	800	1833.33	1100	3000
16	c	20-30	unemploy	0	Universa	Senior H	Buddhist	male	3605	absent	2500	1000	3300	1600	2300	1300	0	60	60	absent	absent	absent	absent	formula	absent	absent	yes	39	Yes	never	absent	other	extended										yes	1500	1700	1000	2700	1300	2500
17	d	30-40	employee		Social S	Bachelor	Buddhist	female	3030	absent	3000	1050	3500	1500	3000	1600	0	20	20	absent	absent	absent	absent	formula	absent	absent	No	38	No	never	absent	previous	extended	agree	uncertai	disagree	disagree	agree	agree	agree	absolute	absolute	No	1950	2000	1400	3166.67	1383.33	3000
18	d	20-30	unemploy	0	Universa	Bachelor	Buddhist	female	2655	absent	3000	2200	3600	1000	1700	1800	0	10	100	absent	absent	absent	absent	formula	absent	absent	No	40	Yes	ever	absent	previous	extended	absolute	agree	disagree	uncertai	agree	agree	agree	agree	absolute	No	800	2600	-100	2766.67	1666.67	3000
19	t	20-30	employee		Social S	Senior H	Buddhist	male	3795	absent	3000	1800	2200	2200	2500	1900	0	0	20	absent	absent	absent	absent	formula	absent	absent	No	41	No	ever	present	cpd	extended	absolute	uncertai	absolute	uncertai	disagree	uncertai	disagree	disagree	disagree	No	1200	0	600	2566.67	1966.67	3000
20	c	30-40	unemploy	0	Social S	Senior H	Buddhist	female	2665	absent	2000	900	3400	900	1900	2400	0	20	50	absent	absent	absent	absent	no formu	absent	absent	No	38	Yes	ever	present	previous	extended	absolute	agree	disagree	absolute	absolute	uncertai	agree	agree	agree	No	1100	2500	-500	2433.33	1400	2000
21	c	20-30	unemploy	0	Universa	Elementa	Buddhist	female	2245	absent	4800	1700	1800	1400	2900	1800	0	0	12	absent	absent	absent	absent	formula	absent	absent	yes	40	No	never	present	cpd	extended	uncertai	agree	uncertai	uncertai	uncertai	agree	agree	agree	agree	No	3100	400	1100	3166.67	1633.33	4800
22	d	30-40	govermen	25000	Civil Se	Bachelor	Buddhist	male	3295	absent	2500	1500	3000	3000	3000	3000	0	20	40	absent	absent	absent	absent	formula	absent	absent	No	39	Yes	ever	absent	previous	single f	uncertai	uncertai	uncertai	uncertai	agree	uncertai	uncertai	uncertai	uncertai	No	1000	0	0	2833.33	2500	2500
23	t	20-30	unemploy	0	Social S	Senior H	Buddhist	male	2380	absent	2000	800	2500	3400	3000	2800	2	5	25	absent	absent	absent	absent	formula	absent	absent	No	38	No	never	absent	cpd	extended	uncertai	agree	agree	agree	agree	agree	agree	agree	agree	No	1200	-900	200	2500	2333.33	2000
24	d	20-30	unemploy	0	Universa	Senior H	Buddhist	male	2180	absent	5100	2300	2200	2400	3000	1500	10	60	80	absent	absent	absent			absent	absent	No	33	No	ever	present	other	extended										yes	2800	-200	1500	3433.33	2066.67	5100
25	t	20-30	govermen	15000	Social S	Bachelor	Buddhist	male	2830	absent	4000	1900	3000	1600	1000	1600	0	40	30	absent	absent	absent	absent	formula	absent	absent	yes	38	No	never	absent	Abnormal	extended	agree	agree	uncertai	uncertai	agree	absolute	agree	agree	agree	No	2100	1400	-600	2666.67	1700	4000
26	c	20-30	employee		other	Junior H	Buddhist	female	4080	absent	2100	800	3000	3950	1400	1600	0	0	0	absent	absent	absent	absent		absent	absent	yes	41	Yes	never	present	cpd	extended	uncertai	uncertai	agree	disagree	uncertai	disagree	disagree	uncertai	uncertai	yes	1300	-950	-200	2166.67	2116.67	2100
27	t	20-30	agricult	5000	Social S	Junior H	Buddhist	female	3080	absent	4750	2800	1500	2000	1600	1400	6	10	20	absent	absent	absent	absent	formula	absent	absent	No	40	Yes	ever	present	Fetal di	extended										No	1950	-500	200	2616.67	2066.67	4750
28	d	20-30	unemploy	5000	Social S	Senior H	Buddhist	female	3365	absent	3000	900	3000	1100	2500	1800	5	10	4	absent	absent	absent	absent	no formu	absent	absent	No	38	No	ever	present	previous	extended	uncertai	uncertai	uncertai	absolute	uncertai	uncertai	uncertai	uncertai	uncertai	No	2100	1900	700	2833.33	1266.67	3000
29	c	20-30	merchant	9000	Social S	Bachelor	Buddhist	male	2585	absent	3000	1500	2100	1500	2500	1600	0	10	50	absent	absent	absent	absent	no formu	absent	absent	No	38	No	ever	absent	previous	extended	absolute	absolute	absolute	absolute	uncertai	agree	agree	absolute	absolute	No	1500	600	900	2533.33	1533.33	3000
30	c	20-30	agricult	0	Universa	Junior H	Buddhist	female	3085	absent	3000	1800	2000	1700	2000	1500	0	25	20	absent	absent	absent	absent		absent	absent	yes	41	No	never	present	Fetal di	single f	agree	uncertai	agree	uncertai	agree	agree	agree	uncertai	agree	yes	1200	300	500	2333.33	1666.67	3000
31	t	30-40	employee		Social S	Senior H	Buddhist	female	3295	absent	2500	1200	3500	1500	1600	1000	5	8	30	absent	absent	absent	absent	formula	absent	absent	yes	38	Yes	never	present	cpd	single f	agree	agree	uncertai	uncertai	uncertai	agree	agree	agree	agree	No	1300	2000	600	2533.33	1233.33	2500
32	d	30-40	agricult	3000	Universa	Elementa	Buddhist	female	3340	absent	3000	1800	3000	1900	2000	1400	6	2	110	absent	absent	absent	absent	formula	absent	absent	No	41	No	ever	present	cpd	extended	absolute	absolute	uncertai	uncertai	uncertai	absolute	absolute	absolute	absolute	No	1200	1100	600	2666.67	1700	3000
33	t	20-30	employee	90000	Social S	Bachelor	Buddhist	male	3165	absent	3000	1250	600	600	800	800	2	10	14	absent	absent	absent	present	formula	absent	absent	yes	39	No	never	absent	cpd	extended	agree	agree	uncertai	disagree	disagree	agree	agree	agree	agree	No	1750	0	0	1466.67	883.333	3000
34	c	30-40	merchant		Universa	Bachelor	Buddhist	male	2650	absent	1650	1400	2000	1200	3000	700	0	10	20	absent	absent	absent	absent	formula	absent	absent	No	36	Yes	ever	present	previous	extended	agree	agree	disagree	absolute	uncertai	uncertai	agree	agree	agree	No	250	800	2300	2216.67	1100	1650
35	d	30-40	unemploy	0	Universa	Elementa	Buddhist	male	3360	absent	2500	900	2600	1800	2600	1800	0	10	210	absent	absent	absent	absent	formula	absent	absent	No	40	Yes	never	present	cpd	single m	uncertai	uncertai	uncertai	disagree	agree	uncertai	uncertai	agree	agree	No	1600	800	800	2566.67	1500	2500
36	c	20-30	student	0	Universa	Bachelor	Buddhist	male	2650	absent	4400	1500	2000	1800	2000	1500	2	4	7	absent	absent	absent	absent	formula	absent	absent	yes	38	Yes	never	absent	cpd	single f	agree	absolute	absolute	absolute	absolute	absolute	absolute	absolute	absolute	No	2900	200	500	2800	1600	4400
37	d	30-40	govermen	17000	Universa	Senior H	Buddhist	female	3390	absent	4400	1500	3000	2500	3000	2500	0	20	30	absent	absent	absent	absent	formula	absent	absent	No	38	Yes	never	present	previous	single f	disagree	agree	uncertai	disagree	uncertai	uncertai	agree	agree	agree	No	2900	500	500	3466.67	2166.67	4400
38	t	20-30	unemploy	0	Universa	Senior H	Buddhist	female	3025	absent	4000	3600	2500	1500	2000	1500	0	6	15	absent	absent	absent	absent	formula	absent	absent	No	38	No	ever	present	previous	extended	uncertai	uncertai	uncertai	uncertai	disagree	uncertai	uncertai	absolute	absolute	No	400	1000	500	2833.33	2200	4000
39	c	30-40	employee	7000	Social S	Senior H	Buddhist	female	3300	absent	4000	1900	750	1200	750	800	0	10	40	absent	absent	absent	absent	no formu	absent	absent	No	39	No	ever	absent	cpd	extended	agree	agree	uncertai	disagree	uncertai	agree	agree	absolute	absolute	No	2100	-450	-50	1833.33	1300	4000
40	d	20-30	agricult	0	Universa	Senior H	Buddhist	male	3160	absent	4200	1900	2800	2300	2000	1800	0	30	180	absent	absent	absent	absent	formula	absent	absent	No	40	Yes	ever	present	Fetal di	single f	uncertai	agree	agree	disagree	uncertai	agree	agree	agree	agree	No	2300	500	200	3000	2000	4200
41	t	20-30	agricult	4000	Universa	Junior H	Buddhist	male	4115	absent	1400	2400	2400	2400	3000	2500	2	11	5	absent	absent	absent	absent	formula	absent	absent	No	38	Yes	ever	absent	previous	extended	absolute	agree	agree	uncertai	agree	uncertai	uncertai	uncertai	uncertai	No	-1000	0	500	2266.67	2433.33	1400
42	t	20-30	merchant		Universa	Senior H	Buddhist	female	3395	present	3510	1300	2980	2400	3100	2700	0	5	50	absent	absent	absent	absent	formula	absent	absent	No	39	Yes	ever	present	cpd	single f	agree	absolute	absolute	absolute	absolute	absolute	absolute	absolute	absolute	No	2210	580	400	3196.67	2133.33	3510
43	c	30-40	employee	25000	Civil Se	Bachelor	Buddhist	male	3755	absent	4000	1700	1000	900	2000	1900	0	30	60	absent	absent	absent	present	formula	absent	absent	No	38	Yes	ever	present	cpd	single f	uncertai	uncertai	uncertai	uncertai	uncertai	uncertai	agree	agree	agree	No	2300	100	100	2333.33	1500	4000
44	d	30-40	agricult	0	Universa	Senior H	Buddhist	male	2770	absent	3900	2500	3300	2100	3000	2000	2	75	110	absent	absent	absent	absent	no formu	absent	absent	No	37	No	ever	present	Abnormal	single f	uncertai	agree	uncertai	agree	absolute	absolute	absolute	absolute	absolute	No	1400	1200	1000	3400	2200	3900
45	t	20-30	unemploy	0	Universa	Senior H	Buddhist	female	3005	absent	1800	3250	2450	2400	2400	2200	0	2	20	absent	absent	absent	absent	no formu	absent	absent	No	39	No	ever	present	previous	extended	uncertai	uncertai	disagree	disagree	uncertai	agree	agree	agree	agree	No	-1450	50	200	2216.67	2616.67	1800
46	d	20-30	merchant		Universa	Senior H	Buddhist	male	3420	absent	3000	1400	2600	2100	2600	2200	0	1	4	absent	absent	absent	absent	no formu	absent	absent	yes	38	Yes	never	absent	cpd	single f	agree	absolute	uncertai	uncertai	agree	absolute	absolute	absolute	agree	No	1600	500	400	2733.33	1900	3000
47	c	20-30	merchant		Universa	Senior H	Buddhist	male	3945	absent	3000	1000	2800	1200	2600	1800	0	3	5	absent	absent	absent	absent	no formu	absent	absent	No	39	Yes	ever	present	cpd	single f	absolute	agree	uncertai	uncertai	uncertai	uncertai	uncertai	uncertai	agree	No	2000	1600	800	2800	1333.33	3000
48	c	30-40	merchant	30000	Universa	Vocation	Buddhist	female	2930	absent	1600	1600	1600	1000	1500	1000	10	20	25	absent	absent	absent	absent	no formu	absent	absent	No	37	Yes	ever	present	previous	extended	uncertai	uncertai	agree	absolute	uncertai	uncertai	uncertai	absolute	absolute	No	0	600	500	1566.67	1200	1600
49	t	20-30	unemploy	0	Universa	Elementa	Buddhist	female	2630	absent	2000	1600	3800	2000	2600	1900	0	0	210	absent	absent	absent	absent	no formu	absent	absent	No	39	No	ever	absent	previous	extended	absolute	absolute	absolute	absolute	agree	absolute	absolute	absolute	absolute	No	400	1800	700	2800	1833.33	2000
50	d	20-30	unemploy	0	Universa	Vocation	Buddhist	male	2955	absent	2900	900	2300	2700	1900	1800	0	25	40	absent	absent	absent	absent	no formu	absent	absent	yes	38	No	never	present	other	single f	uncertai	agree	absolute	absolute	agree	uncertai	uncertai	disagree	agree	No	2000	-400	100	2366.67	1800	2900
51	d	20-30	unemploy	0	Universa	Junior H	Buddhist	male	3215	absent	4000	4200	4100	3200	2600	2100	0	0	30	absent	absent	absent	absent		absent	absent	yes	40	No	never	present	cpd	single f	uncertai	agree	agree	agree	uncertai	uncertai	uncertai	agree	agree	yes	-200	900	500	3566.67	3166.67	4000
52	t	30-40	employee		Universa	Bachelor	Buddhist	female	3265	absent	3000	1400	3700	2700	2800	2300	10	5	100	absent	absent	absent	absent	no formu	absent	absent	No	38	No	ever	present	previous	extended	uncertai	uncertai	uncertai	uncertai	uncertai	uncertai	uncertai	uncertai	uncertai	No	1600	1000	500	3166.67	2133.33	3000
53	c	20-30	unemploy	0	Social S	Junior H	Buddhist	female	3125	absent	3400	1300	3000	2500	2500	2200	0.5	4	5	absent	absent	absent	absent	formula	absent	absent	No	39	No	never	absent	previous	single f	uncertai	agree	uncertai	uncertai	uncertai	agree	agree	agree	agree	No	2100	500	300	2966.67	2000	3400
54	t	30-40	unemploy	0	Universa	Junior H	Buddhist	female	2620	absent	3000	2100	2000	1500	2000	1500	40	40	80	absent	absent	absent	absent	no formu	absent	absent	No	38	No	ever	absent	previous	single f	agree	agree	uncertai	uncertai	uncertai	uncertai	agree	agree	agree	No	900	500	500	2333.33	1700	3000
55	c	30-40	merchant		Social S	Bachelor	Buddhist	male	3235	absent	3000	2000	2000	1700	2000	1800	0	10	10	absent	absent	absent	absent	formula	absent	absent	yes	40	No	never	present	cpd	single f	absolute	disagree	disagree	disagree	disagree	agree	agree	agree	agree	No	1000	300	200	2333.33	1833.33	3000
56	d	20-30	employee	8000	Universa	Senior H	Buddhist	female	2735	absent	2200	1300	4500	1600	2500	1400	1	2	4	absent	absent	absent	absent	no formu	absent	absent	No	35	No	ever	present	cpd	single f	agree	agree	uncertai	disagree	uncertai	uncertai	uncertai	uncertai	uncertai	No	900	2900	1100	3066.67	1433.33	2200
57	c	20-30	unemploy	0	Universa	Junior H	Buddhist	male	3920	absent	1000	1500	2600	1300	2800	2800	2	10	10	absent	absent	absent	absent	no formu	absent	absent	No	41	Yes	ever	present	other	single f	agree	absolute	uncertai	absolute	absolute	agree	absolute	absolute	absolute	No	-500	1300	0	2133.33	1866.67	1000
58	t	30-40	merchant		Universa	Bachelor	Buddhist	female	2250	absent	4000	3000	3000	3000	3000	3000	40	40	120	absent	absent	absent	absent	no formu	absent	absent	No	38	Yes	ever	absent	previous	single f	uncertai	uncertai	uncertai	uncertai	uncertai	uncertai	agree	disagree	uncertai	No	1000	0	0	3333.33	3000	4000
59	d	40-50	employee	6000	Universa	Senior H	Buddhist	male	3000	absent	3100	2000	4000	4500	1700	800	0	20	20	absent	absent	absent	absent	no formu	absent	absent	No	41	No	ever	absent	Fetal di	single f	absolute	uncertai	absolute	uncertai	uncertai	uncertai	absolute	absolute	uncertai	No	1100	-500	900	2933.33	2433.33	3100
60	d	20-30	unemploy	0	Social S	Senior H	Buddhist	female	2665	absent	3000	1900	3100	2500	1900	2400	0	0	0	absent	absent	absent	absent	formula	absent	absent	No	40	Yes	never	absent	cpd	single f	uncertai	uncertai	agree	uncertai	uncertai	agree	uncertai	agree	uncertai	No	1100	600	-500	2666.67	2266.67	3000
61	c	30-40	unemploy	0	Universa	Master's	Buddhist	male	3570	absent	3000	2000	2000	800	2000	800	0	20	40	absent	absent	absent	present	no formu	absent	absent	No	39	Yes	ever	absent	previous	single f	agree	agree	uncertai	disagree	agree	agree	agree	agree	agree	No	1000	1200	1200	2333.33	1200	3000
62	t	30-40	unemploy	0	Universa	Senior H	Buddhist	male	3615	absent	3000	3000	2000	2000	3000	3000	40	40	40	absent	absent	absent	absent	no formu	absent	absent	No	38	Yes	ever	present	cpd	single f	agree	uncertai	disagree	disagree	uncertai	uncertai	absolute	absolute	absolute	No	0	0	0	2666.67	2666.67	3000
63	d	20-30	employee	15000	Social S	Senior H	Buddhist	female	2340	absent	3000	2100	2400	1500	2700	2400	0	20	40	absent	absent	absent	absent	formula	absent	absent	yes	35	No	never	present	cpd	single f	agree	agree	agree	agree	agree	agree	agree	agree	agree	No	900	900	300	2700	2000	3000
64	t	30-40	employee		Universa	Senior H	Buddhist	female	2280	absent	3000	900	500	700	600	800	0	60	80	absent	absent	absent	present	no formu	absent	absent	No	38	Yes	ever	present	previous	single f	absolute	absolute	disagree	agree	absolute	absolute	absolute	absolute	absolute	No	2100	-200	-200	1366.67	800	3000
65	c	30-40	unemploy	0	Universa	Elementa	Buddhist	female	2380	absent	3500	1800	3200	1300	3000	2300	0	60	60	absent	absent	absent	absent	formula	absent	absent	No	38	Yes	ever	present	previous	single f										No	1700	1900	700	3233.33	1800	3500
66	c	20-30	unemploy	0	Universa	Vocation	Buddhist	female	2395	absent	2000	900	3000	1600	3200	2000	0	60	60	absent	absent	absent	absent	formula	absent	absent	No	39	Yes	ever	absent	previous	single f	agree	agree	uncertai	uncertai	agree	agree	agree	agree	agree	No	1100	1400	1200	2733.33	1500	2000
67	t	20-30	employee	10000	Universa	Senior H	Buddhist	male	3660	absent	3000	1300	3400	2200	2200	2400	5	55	60	absent	absent	absent	absent	no formu	absent	absent	No	39	No	ever	absent	previous	extended	agree	agree	disagree	disagree	agree	agree	uncertai	agree	agree	No	1700	1200	-200	2866.67	1966.67	3000
68	d	30-40	govermen	30900	Civil Se	Master's	Buddhist	male	3235	absent	3000	1100	1000	800	1200	800	0	80	180	present	present	present	absent	formula	absent	absent	No	39	Yes	never	absent	previous	single f	uncertai	agree	disagree	disagree	agree	agree	disagree	disagree	agree	No	1900	200	400	1733.33	900	3000
69	t	30-40	employee	17800	Social S	Bachelor	Buddhist	female	2480	absent	3200	1400	1000	700	1000	600	25	60	60	absent	absent	absent	present	formula	absent	absent	yes	38	Yes	never	present	cpd	extended	uncertai	agree	agree	absolute	agree	agree	agree	agree	agree	No	1800	300	400	1733.33	900	3200
70	c	20-30	merchant	15000	other	Junior H	Buddhist	male	3255	absent	4800	3100	2800	2500	2000	2400	0	10	20	absent	absent	absent	absent	formula	absent	absent	yes	39	No	never	present	cpd	extended	uncertai	agree	agree	uncertai	uncertai	agree	agree	agree	agree	No	1700	300	-400	3200	2666.67	4800
71	d	20-30	employee	12000	Social S	Bachelor	Buddhist	male	3285	absent	3000	1300	1000	600	1200	800	0	110	210	absent	absent	absent	absent	formula	absent	absent	No	38	Yes	ever	present	previous	extended	agree	absolute	uncertai	uncertai	agree	agree	agree	agree	agree	No	1700	400	400	1733.33	900	3000
72	d	10-20	unemploy	0	Universa	Vocation	Buddhist	male	2800	absent	3200	1400	1950	1900	2500	2400	0	0	20	absent	absent	absent	absent	no formu	absent	absent	yes	37	Yes	never	present	cpd	extended	absolute	absolute	disagree	uncertai	absolute	absolute	uncertai	agree	absolute	No	1800	50	100	2550	1900	3200
73	c	20-30	employee	8000	Social S	Senior H	Buddhist	female	2745	absent	3000	1100	2400	1700	1800	1800	2	4	4	absent	absent	absent	absent	no formu	absent	absent	No	38	Yes	never	absent	other	extended	uncertai	uncertai	agree	agree	uncertai	uncertai	agree	agree	disagree	No	1900	700	0	2400	1533.33	3000
74	t	30-40	unemploy	2000	Social S	Senior H	Buddhist	female	2705	absent	3000	1500	3500	2100	2600	1800	5	10	30	absent	absent	absent	absent	formula	absent	absent	No	38	Yes	never	present	cpd	single f	agree	absolute	uncertai	disagree	agree	agree	agree	uncertai	uncertai	No	1500	1400	800	3033.33	1800	3000
75	d	30-40	agricult	3000	Universa	Vocation	Buddhist	female	3635	absent	3000	1500	2800	2200	2200	1700	0	0	7	absent	absent	absent	absent	formula	absent	absent	No	40	Yes	never	absent	Abnormal	extended	agree	uncertai	uncertai	disagree	disagree	uncertai	agree	agree	uncertai	No	1500	600	500	2666.67	1800	3000
76	c	20-30	merchant	300000	other	Senior H	Buddhist	male	2800	absent	5300	2350	2500	2200	3000	2400	0	6	20	absent	absent	absent	absent	formula	absent	absent	No	38	No	never	present	previous	extended	agree	agree	agree	absolute	uncertai	agree	agree	agree	agree	No	2950	300	600	3600	2316.67	5300
77	t	20-30	merchant	10000	Universa	Elementa	Buddhist	male	3485	absent	3000	1300	2400	1800	2500	2300	3	60	60	absent	absent	absent	absent	no formu	absent	absent	No	38	Yes	ever	absent	cpd	single f	absolute	absolute	agree	disagree	absolute	agree	agree	agree	absolute	No	1700	600	200	2633.33	1800	3000
78	d	20-30	employee	15000	Social S	Bachelor	Buddhist	female	2690	absent	3000	1300	2000	1000	2000	1200	0	25	70	absent	absent	absent	absent	formula	absent	absent	yes	39	Yes	never	absent	Abnormal	extended	agree	absolute	uncertai	disagree	agree	agree	agree	agree	agree	No	1700	1000	800	2333.33	1166.67	3000
79	c	20-30	unemploy	0	Social S	Senior H	Buddhist	female	2460	absent	3000	1200	2100	1400	2300	1400	0	10	20	absent	absent	absent	absent	formula	absent	absent	yes	39	No	never	present	cpd	extended	agree	absolute	uncertai	agree	agree	agree	absolute	agree	agree	No	1800	700	900	2466.67	1333.33	3000
80	t	20-30	unemploy	0	Universa	Junior H	Buddhist	male	3185	absent	3000	1100	2600	1400	3350	2400	0	10	25	absent	absent	absent	absent	no formu	absent	absent	No	38	Yes	ever	absent	previous	single f	agree	agree	agree	agree	agree	agree	agree	agree	agree	No	1900	1200	950	2983.33	1633.33	3000
81	t	30-40	employee	20000	Social S	Senior H	Buddhist	female	3055	absent	3000	1300	2700	3000	2800	2400	0	45	20	absent	absent	absent	absent	formula	absent	absent	yes	38	No	never	absent	cpd	single f	absolute	absolute	uncertai	absolute	agree	agree	agree	agree	agree	No	1700	-300	400	2833.33	2233.33	3000
82	c	30-40	employee		Social S	Bachelor	Buddhist	female	3515	absent	2500	2400	2000	1000	2000	1500	30	40	50	absent	absent	absent	absent	formula	absent	absent	yes	40	Yes	never	absent	cpd	single f	disagree	disagree	absolute	absolute	disagree	disagree	disagree	disagree	disagree	No	100	1000	500	2166.67	1633.33	2500
83	d	20-30	employee	15000	Social S	Junior H	Buddhist	male	1948	absent	2000	1500	3500	1600	1600	2300	0	2	10	absent	absent	absent	absent	formula	absent	absent	No	38	Yes	ever	present	cpd	extended	absolute	agree	absolute	uncertai	agree	absolute	absolute	absolute	absolute	No	500	1900	-700	2366.67	1800	2000
84	c	10-20	unemploy	0	Universa	Senior H	Buddhist	male	3390	absent	4900	3300	2000	2900	2000	1600	0	0	20	absent	absent	absent	absent	formula	absent	absent	yes	39	No	never	absent	cpd	single f	absolute	absolute	absolute	absolute	absolute	absolute	absolute	absolute	agree	No	1600	-900	400	2966.67	2600	4900
85	t	30-40	employee	15000	Social S	Bachelor	Buddhist	female	3130	absent	3000	2500	6000	3200	6000	4000	20	40	60	absent	absent	absent	absent	no formu	absent	absent	yes	40	No	never	absent	Fetal di	single f	agree	agree	disagree	uncertai	agree	agree	agree	agree	agree	No	500	2800	2000	5000	3233.33	3000
86	d	10-20	unemploy	0	Universa	Senior H	Buddhist	male	2080	absent	3600	1700	1800	1900	2100	2200	20	30	10	absent	absent	absent	absent	no formu	absent	absent	yes	32	No	never	present	Fetal di	extended	absolute	agree	absolute	absolute	uncertai	agree	agree	absolute	agree	No	1900	-100	-100	2500	1933.33	3600
87	d	30-40	merchant	7000	Universa	Senior H	Buddhist	female	3195	absent	3400	1800	2000	1600	3000	3000	0	40	60	absent	absent	absent	absent	no formu	absent	absent	No	37	Yes	ever	absent	previous	single f	absolute	agree	disagree	disagree	uncertai	agree	agree	absolute	agree	No	1600	400	0	2800	2133.33	3400
88	c	30-40	agricult	8000	Social S	Vocation	Buddhist	female	2970	present	5000	2900	1900	2200	1900	2200	0	10	10	absent	absent	absent	absent	formula	absent	absent	yes	39	No	never	present	cpd	extended	uncertai	agree	agree	uncertai	agree	agree	agree	agree	agree	No	2100	-300	-300	2933.33	2433.33	5000
89	t	20-30	employee	5000	other		Buddhist	female	2480	absent	2000	600	3600	1800	2000	2000	0	20	30	absent	absent	absent	absent	no formu	absent	absent	No	36	No	never	present	Abnormal	extended	uncertai	uncertai	uncertai	disagree	agree	uncertai	uncertai	uncertai	agree	No	1400	1800	0	2533.33	1466.67	2000
90	d	20-30	unemploy	0	Social S	Elementa	Buddhist	male	3080	absent	3300	1700	2300	2700	1900	2800	20	20	10	absent	absent	absent	absent	formula	absent	absent	yes	40	Yes	never	absent	cpd	extended	uncertai	uncertai	uncertai	uncertai	uncertai	uncertai	uncertai	uncertai	uncertai	No	1600	-400	-900	2500	2400	3300
91	c	30-40	merchant	10000	Universa	Senior H	Buddhist	female	3290	absent	3000	1300	2900	1200	1200	1700	0	40	60	absent	absent	absent	absent	no formu	absent	absent	No	39	Yes	ever	absent	previous	extended	agree	disagree	uncertai	agree	disagree	disagree	uncertai	agree	disagree	No	1700	1700	-500	2366.67	1400	3000
92	t	10-20	student	0	Universa	Elementa	Buddhist	male	2705	absent	4000	2300	2000	2500	2100	1700	20	25	20	absent	absent	absent	present	formula	absent	absent	yes	38	Yes	never	absent	cpd	extended	uncertai	uncertai	agree	agree	agree	agree	uncertai	uncertai	disagree	No	1700	-500	400	2700	2166.67	4000
93	t	30-40	employee	6000	Social S	Junior H	Buddhist	male	3295	absent	3000	1200	3500	3400	4000	4000	15	20	40	absent	absent	absent	absent	formula	absent	absent	No	38	No	ever	present	previous	extended	absolute	agree	uncertai	uncertai	uncertai	agree	agree	agree	absolute	No	1800	100	0	3500	2866.67	3000
94	c	10-20	employee	1200	Universa	Junior H	Buddhist	female	2700	absent	2000	1200	2000	1700	2800	2700	15	30	140	absent	absent	absent	absent	no formu	absent	absent	yes	38	No	never	present	cpd	extended	agree	absolute	disagree	disagree	agree	agree	absolute	absolute	absolute	No	800	300	100	2266.67	1866.67	2000
95	d	20-30	merchant	10000	Universa	Bachelor	Buddhist	male	2910	absent	3000	900	600	600	800	600	0	0	0	absent	absent	absent	absent	formula	absent	absent	No	38	No	ever	present	cpd	single f	agree	agree	absolute	disagree	agree	agree	absolute	absolute	absolute	No	2100	0	200	1466.67	700	3000
96	t	30-40	govermen	21150	Civil Se	Bachelor	Buddhist	male	3430	absent	4600	1900	1200	800	1000	800	0	60	120	absent	absent	absent	absent	formula	absent	absent	No	38	Yes	ever	present	previous	single f	agree	uncertai	uncertai	disagree	uncertai	uncertai	agree	agree	agree	No	2700	400	200	2266.67	1166.67	4600
97	d	30-40	merchant	10000	Universa	Bachelor	Buddhist	female	3740	absent	3000	1600	2000	1800	1200	1000	20	120	240	absent	absent	absent	absent	no formu	absent	absent	No	39	Yes	ever	absent	previous	single f	absolute	absolute	uncertai	absolute	uncertai	agree	agree	agree	agree	No	1400	200	200	2066.67	1466.67	3000
98	c	10-20	unemploy	0	Universa	Junior H	Buddhist	female	3005	absent	3000	1500	2500	1300	1900	2600	10	10	40	absent	absent	absent	absent	formula	absent	absent	yes	40	No	never	present	cpd	extended	absolute	absolute	uncertai	absolute	uncertai	absolute	absolute	absolute	absolute	No	1500	1200	-700	2466.67	1800	3000
99	c	30-40	merchant	6000	Universa	Junior H	Buddhist	female	2980	absent	2000	1400	2200	1500	1700	2800	0	10	20	absent	absent	absent	absent	formula	absent	absent	No	37	No	ever	present	Abnormal	single f		absolute		absolute		absolute	absolute	absolute	absolute	No	600	700	-1100	1966.67	1900	2000
100	d	20-30	unemploy	0	Universa	Senior H	Buddhist	female	3345	absent	1400	1100	1900	2000	2000	2000	0	0	4	absent	absent	absent	absent	formula	absent	absent	No	39	No	ever	absent	previous	extended	absolute	agree	disagree	disagree	agree	agree	agree	agree	agree	No	300	-100	0	1766.67	1700	1400
101	t	30-40	govermen	15000	Civil Se	Bachelor	Buddhist	male	3300	absent	2000	2000	2200	1600	1000	1000	0	20	60	absent	absent	absent	absent	formula	absent	absent	No	38	Yes	ever	absent	previous	single f	agree	agree	disagree	uncertai	uncertai	agree	agree	agree	agree	No	0	600	0	1733.33	1533.33	2000
102	d	20-30	employee	10000	Universa	Senior H	Buddhist	male	3110	absent	3000	1500	2000	1800	1000	800	0	60	120	absent	absent	absent	absent	formula	absent	absent	yes	39	Yes	never	present	cpd	extended	absolute	absolute	uncertai	disagree	agree	agree	agree	agree	absolute	No	1500	200	200	2000	1366.67	3000
103	t	20-30	unemploy	0	other	Senior H	Buddhist	male	3325	absent	5100	2100	3350	3600	2500	2000	0	10	20	absent	absent	absent	absent	formula	absent	absent	yes	41	No	never	present	cpd	extended	agree	agree	agree	agree	agree	agree	agree	agree	agree	No	3000	-250	500	3650	2566.67	5100
104	c	20-30	employee	7000	Universa	Bachelor	Buddhist	male	2920	absent	3000	1650	1800	3100	1600	2400	0	10	90	absent	absent	absent	absent	formula	absent	absent	No	39	No	ever	absent	previous	single f	agree	agree	disagree	uncertai	uncertai	uncertai	uncertai	uncertai	uncertai	No	1350	-1300	-800	2133.33	2383.33	3000
105	t	30-40	merchant	15000	Universa	Vocation	Buddhist	female	2975	absent	2000	2000	2000	1000	1800	1800	20	30	60	absent	absent	absent	absent	no formu	absent	absent	No	38	No	ever	absent	previous	single f	agree	agree	uncertai	uncertai	agree	uncertai	uncertai	agree	agree	No	0	1000	0	1933.33	1600	2000
106	c	30-40	employee		Social S	Bachelor	Buddhist	male	3310	absent	3000	1600	2000	1600	1750	800	0	0	0	absent	absent	absent	absent	formula	absent	absent	No	38	Yes	ever	absent	previous	extended	uncertai	agree	uncertai	absolute	uncertai	uncertai	uncertai	agree	agree	No	1400	400	950	2250	1333.33	3000
107	d	30-40	employee	9400	Social S	Elementa	Buddhist	male	3020	absent	3200	1300	2250	1500	2500	1000	0	5	5	absent	absent	absent	absent	formula	absent	absent	yes	38	No	never	absent	cpd	extended	agree	agree	disagree	disagree	agree	absolute	absolute	uncertai	absolute	No	1900	750	1500	2650	1266.67	3200
108	t	10-20	employee	8000	Universa	Elementa	Buddhist	female	2995	absent	2200	1500	2900	2800	1500	2000	0	30	100	absent	absent	absent	absent	formula	absent	absent	No	39	No	ever	present	previous	extended	agree	absolute	disagree	uncertai	uncertai	agree	agree	agree	absolute	No	700	100	-500	2200	2100	2200
109	c	30-40	unemploy	0	Universa	Senior H	Buddhist	female	2875	absent	4200	1100	2300	1800	1500	900	0	15	55	absent	absent	absent	absent	formula	absent	absent	No	38	No	ever	absent	cpd	extended	absolute	uncertai	agree	uncertai	uncertai	uncertai	absolute	agree	uncertai	No	3100	500	600	2666.67	1266.67	4200
110	d	30-40	employee	20000	Social S	Bachelor	Buddhist	female	3330	absent	4500	2100	2600	1900	3500	2900	2	0	0	absent	absent	absent	absent	formula	absent	absent	No	36	No	ever	present	Abnormal	extended	uncertai	uncertai	uncertai	uncertai	uncertai	uncertai	uncertai	uncertai	uncertai	No	2400	700	600	3533.33	2300	4500
111	d	30-40	employee	20000	Universa	Senior H	Buddhist	male	3000	absent	2000	1200	1500	1000	1500	1000	30	200	220	absent	absent	absent	absent	no formu	absent	absent	No	38	No	ever	absent	previous	extended	agree	agree	uncertai	disagree	uncertai	agree	agree	absolute	agree	No	800	500	500	1666.67	1066.67	2000
112	t	30-40	unemploy	0	Universa	Senior H	Buddhist	male	3520	absent	4000	1500	2500	1500	2000	1000	0	4	4	absent	absent	absent	absent	formula	absent	absent	No	39	Yes	ever	absent	previous	extended	uncertai	uncertai	disagree	disagree	agree	agree	agree	agree	agree	No	2500	1000	1000	2833.33	1333.33	4000
113	c	20-30	employee	15000	Social S	Senior H	Buddhist	female	2925	absent	2000	1100	2500	2000	2500	1800	4	30	30	absent	absent	absent	absent	formula	absent	absent	yes	38	Yes	never	absent	Fetal di	extended	agree	agree	agree	agree	agree	agree	agree	agree	agree	No	900	500	700	2333.33	1633.33	2000
114	d	30-40	unemploy	0	Universa	Senior H	Buddhist	female	3000	absent	2500	1400	3000	2500	2000	1800	6	20	30	absent	absent	absent	absent	no formu	absent	absent	No	39	Yes	ever	absent	previous	extended	agree	agree	uncertai	agree	agree	agree	agree	agree	agree	No	1100	500	200	2500	1900	2500
115	t	20-30	employee	10000	Universa	Senior H	Buddhist	female	3675	absent	3000	1400	2500	1800	2500	2000	0	17	20	absent	absent	absent	absent	formula	absent	absent	No	38	Yes	ever	present	previous	single f	absolute	absolute	absolute	disagree	agree	absolute	absolute	absolute	absolute	No	1600	700	500	2666.67	1733.33	3000
116	c	10-20	merchant	15000	Universa	Senior H	Buddhist	male	2805	absent	3000	1100	3200	3100	2000	1700	4	35	30	absent	absent	absent	absent	no formu	absent	absent	yes	38	No	never	absent	cpd	extended	agree	agree	agree	agree	agree	agree	agree	agree	agree	No	1900	100	300	2733.33	1966.67	3000
117	c	20-30	agricult	10000	Social S	Vocation	Buddhist	female	3400	absent	3000	1800	2800	2300	2000	1300	0	20	30	absent	absent	absent	absent	no formu	absent	absent	No	38	Yes	never	absent	previous	extended	agree	agree	agree	agree	agree	agree	agree	agree	agree	No	1200	500	700	2600	1800	3000
118	d	20-30	unemploy	0	Universa	Vocation	Buddhist	female	3305	absent	3000	3000	3000	3000	4500	4500	20	30	60	absent	absent	absent	absent	formula	absent	absent	No	39	Yes	ever	present	previous	extended	uncertai	uncertai	uncertai	uncertai	agree	agree	agree	agree	uncertai	No	0	0	0	3500	3500	3000
119	t	30-40	govermen	20000	Civil Se	Master's	Buddhist	male	3840	absent	4000	4700	1200	1000	1500	1200	120	240	240	absent	absent	absent	absent	no formu	absent	absent	No	37	Yes	ever	present	cpd	extended	absolute	absolute	absolute	absolute	absolute	absolute	absolute	absolute	absolute	No	-700	200	300	2233.33	2300	4000
120	c	30-40	merchant	15000	Universa	Vocation	Buddhist	male	2835	absent	4000	2400	1400	3300	3300	3100	4	20	22	absent	absent	absent	absent	no formu	absent	absent	No	38	No	ever	present	Abnormal	single f	agree	agree	agree	agree	uncertai	agree	agree	uncertai	uncertai	No	1600	-1900	200	2900	2933.33	4000
[truncated: 1 more columns]
